# Supplementary material for: A Hybrid Model for Safety Pharmacology on an Automated Patch Clamp Platform: Using Dynamic Clamp to Join iPSC-Derived Cardiomyocytes and Simulations of Ik1 Ion Channels in Real-Time
Source: Front Physiol. 2018 Jan 19;8:1094. doi: 10.3389/fphys.2017.01094 (PMC5782795; doi:10.3389/fphys.2017.01094)
Supplement: Supplementary Data Sheet 1 — CellML implementation of IK1 model used in this study. [file DataSheet1.ZIP]

Archive with 1 entries (1 files):
- IK1_Ishihara.cellml
