# Supplementary material for: A Hybrid Model for Safety Pharmacology on an Automated Patch Clamp Platform: Using Dynamic Clamp to Join iPSC-Derived Cardiomyocytes and Simulations of Ik1 Ion Channels in Real-Time
Source: Front Physiol. 2018 Jan 19;8:1094. doi: 10.3389/fphys.2017.01094 (PMC5782795; doi:10.3389/fphys.2017.01094)
Supplement: Supplementary Data Sheet 1 — CellML implementation of IK1 model used in this study. [file DataSheet1.ZIP › IK1_Ishihara.cellml]

<?xml version='1.0'?>
<!--
This CellML file was generated on 5/10/2011 at 3:18:31 at PM using:

COR (0.9.31.1409)
Copyright 2002-2011 Dr Alan Garny
http://cor.physiol.ox.ac.uk/ - cor@physiol.ox.ac.uk

CellML 1.0 was used to generate this model
http://www.cellml.org/
-->
<model cmeta:id="MyModel1" name="MyModel1" xmlns="http://www.cellml.org/cellml/1.0#" xmlns:cellml="http://www.cellml.org/cellml/1.0#" xmlns:cmeta="http://www.cellml.org/metadata/1.0#">
    <units name="micrometre">
        <unit prefix="micro" units="metre"/>
    </units>
    <units name="micrometre3">
        <unit exponent="3" prefix="micro" units="metre"/>
    </units>
    <units name="millisecond">
        <unit prefix="milli" units="second"/>
    </units>
    <units name="per_millisecond">
        <unit exponent="-1" prefix="milli" units="second"/>
    </units>
    <units name="millivolt">
        <unit prefix="milli" units="volt"/>
    </units>
    <units name="millivolt_square">
        <unit exponent="2" prefix="milli" units="volt"/>
    </units>
    <units name="per_millivolt">
        <unit exponent="-1" prefix="milli" units="volt"/>
    </units>
    <units name="nanoS_per_picoF">
        <unit prefix="nano" units="siemens"/>
        <unit exponent="-1" prefix="pico" units="farad"/>
    </units>
    <units name="microF">
        <unit prefix="micro" units="farad"/>
    </units>
    <units name="picoA">
        <unit prefix="pico" units="ampere"/>
    </units>
    <units name="picoA_per_picoF">
        <unit prefix="pico" units="ampere"/>
        <unit exponent="-1" prefix="pico" units="farad"/>
    </units>
    <units name="nanoA_per_millimolar">
        <unit prefix="nano" units="ampere"/>
        <unit exponent="-1" units="millimolar"/>
    </units>
    <units name="millimolar">
        <unit prefix="milli" units="mole"/>
        <unit exponent="-1" units="litre"/>
    </units>
    <units name="millimolar_per_millisecond">
        <unit units="millimolar"/>
        <unit exponent="-1" prefix="milli" units="second"/>
    </units>
    <units name="joule_per_mole_kelvin">
        <unit units="joule"/>
        <unit exponent="-1" units="mole"/>
        <unit exponent="-1" units="kelvin"/>
    </units>
    <units name="coulomb_per_millimole">
        <unit units="coulomb"/>
        <unit exponent="-1" prefix="milli" units="mole"/>
    </units>
    <units name="cm2">
        <unit exponent="2" prefix="centi" units="metre"/>
    </units>
    <units name="microF_per_cm2">
        <unit units="microF"/>
        <unit exponent="-1" units="cm2"/>
    </units>
    <units name="litre_per_farad_second">
        <unit units="litre"/>
        <unit exponent="-1" units="farad"/>
        <unit exponent="-1" units="second"/>
    </units>
    <component name="environment">
        <variable name="time" public_interface="out" units="millisecond"/>
    </component>
    <component name="membrane">
        <variable initial_value="-85.976186168762" name="V" public_interface="out" units="millivolt"/>
        <variable initial_value="8314.472" name="R" public_interface="out" units="joule_per_mole_kelvin"/>
        <variable initial_value="310" name="T" public_interface="out" units="kelvin"/>
        <variable initial_value="96485.3415" name="F" public_interface="out" units="coulomb_per_millimole"/>
        <variable initial_value="0.185" name="Cm" public_interface="out" units="microF"/>
        <variable initial_value="0.016404" name="V_c" public_interface="out" units="micrometre3"/>
        <variable name="time" public_interface="in" units="millisecond"/>
        <variable name="i_K1" public_interface="in" units="picoA_per_picoF"/>
        <math xmlns="http://www.w3.org/1998/Math/MathML">
            <apply>
                <eq/>
                <apply>
                    <diff/>
                    <bvar>
                        <ci>time</ci>
                    </bvar>
                    <ci>V</ci>
                </apply>
                <apply>
                    <minus/>
                    <ci>i_K1</ci>
                </apply>
            </apply>
        </math>
    </component>
    <component name="reversal_potentials">
        <variable name="E_K" public_interface="out" units="millivolt"/>
        <variable name="K_o" public_interface="in" units="millimolar"/>
        <variable name="K_i" public_interface="in" units="millimolar"/>
        <variable name="G_K1" public_interface="out" units="nanoS_per_picoF"/>
        <variable name="R" public_interface="in" units="joule_per_mole_kelvin"/>
        <variable name="F" public_interface="in" units="coulomb_per_millimole"/>
        <variable name="T" public_interface="in" units="kelvin"/>
        <variable name="time" public_interface="in" units="millisecond"/>
        <math xmlns="http://www.w3.org/1998/Math/MathML">
            <apply>
                <eq/>
                <ci>G_K1</ci>
                <apply>
                    <times/>
                    <cn cellml:units="dimensionless">2.5</cn>
                    <apply>
                        <power/>
                        <apply>
                            <divide/>
                            <ci>K_o</ci>
                            <cn cellml:units="millimolar">5.4</cn>
                        </apply>
                        <cn cellml:units="dimensionless">0.4</cn>
                    </apply>
                </apply>
            </apply>
            <apply>
                <eq/>
                <ci>E_K</ci>
                <apply>
                    <times/>
                    <apply>
                        <divide/>
                        <apply>
                            <times/>
                            <ci>R</ci>
                            <ci>T</ci>
                        </apply>
                        <ci>F</ci>
                    </apply>
                    <apply>
                        <ln/>
                        <apply>
                            <divide/>
                            <ci>K_o</ci>
                            <ci>K_i</ci>
                        </apply>
                    </apply>
                </apply>
            </apply>
        </math>
    </component>
    <component name="inward_rectifier_potassium_current">
        <variable name="i_K1" public_interface="out" units="picoA_per_picoF"/>
        <variable initial_value="0.9" name="phi" units="dimensionless"/>
        <variable initial_value="0.7" name="G_K1" units="nanoS_per_picoF"/>
        <variable name="V" private_interface="out" public_interface="in" units="millivolt"/>
        <variable name="E_K" private_interface="out" public_interface="in" units="millivolt"/>
        <variable name="time" private_interface="out" public_interface="in" units="millisecond"/>
        <variable name="y_1" private_interface="in" units="dimensionless"/>
        <variable name="y_2" private_interface="in" units="dimensionless"/>
        <variable name="f_o" private_interface="in" units="dimensionless"/>
        <math xmlns="http://www.w3.org/1998/Math/MathML">
            <apply>
                <eq/>
                <ci>i_K1</ci>
                <apply>
                    <times/>
                    <ci>G_K1</ci>
                    <apply>
                        <minus/>
                        <ci>V</ci>
                        <ci>E_K</ci>
                    </apply>
                    <apply>
                        <plus/>
                        <apply>
                            <times/>
                            <apply>
                                <divide/>
                                <apply>
                                    <times/>
                                    <ci>phi</ci>
                                    <cn cellml:units="dimensionless">3</cn>
                                    <cn cellml:units="dimensionless">1</cn>
                                </apply>
                                <cn cellml:units="dimensionless">3</cn>
                            </apply>
                            <ci>f_o</ci>
                            <ci>y_1</ci>
                        </apply>
                        <apply>
                            <times/>
                            <apply>
                                <minus/>
                                <cn cellml:units="dimensionless">1</cn>
                                <ci>phi</ci>
                            </apply>
                            <ci>y_2</ci>
                        </apply>
                    </apply>
                </apply>
            </apply>
        </math>
    </component>
    <component name="inward_rectifier_potassium_current_high_affinity">
        <variable name="V" public_interface="in" units="millivolt"/>
        <variable name="E_K" public_interface="in" units="millivolt"/>
        <variable name="time" public_interface="in" units="millisecond"/>
        <variable name="alpha_K1" units="dimensionless"/>
        <variable name="beta_K1" units="dimensionless"/>
        <variable name="K_dMg" units="millimolar"/>
        <variable name="f_o" private_interface="out" public_interface="out" units="dimensionless"/>
        <variable initial_value="1" name="Mg_i" units="millimolar"/>
        <variable initial_value="0.005" name="SPM_i" public_interface="out" units="millimolar"/>
        <variable initial_value="0.399374672800887" name="y_1" public_interface="out" units="dimensionless"/>
        <math xmlns="http://www.w3.org/1998/Math/MathML">
            <apply>
                <eq/>
                <ci>alpha_K1</ci>
                <apply>
                    <divide/>
                    <apply>
                        <times/>
                        <cn cellml:units="per_millisecond">0.17</cn>
                        <apply>
                            <exp/>
                            <apply>
                                <times/>
                                <apply>
                                    <minus/>
                                    <cn cellml:units="dimensionless">0.07</cn>
                                </apply>
                                <apply>
                                    <plus/>
                                    <apply>
                                        <minus/>
                                        <ci>V</ci>
                                        <ci>E_K</ci>
                                    </apply>
                                    <apply>
                                        <times/>
                                        <cn cellml:units="dimensionless">8</cn>
                                        <ci>Mg_i</ci>
                                    </apply>
                                </apply>
                            </apply>
                        </apply>
                    </apply>
                    <apply>
                        <plus/>
                        <cn cellml:units="dimensionless">1</cn>
                        <apply>
                            <times/>
                            <cn cellml:units="dimensionless">0.01</cn>
                            <apply>
                                <exp/>
                                <apply>
                                    <times/>
                                    <cn cellml:units="per_millivolt">0.12</cn>
                                    <apply>
                                        <minus/>
                                        <apply>
                                            <minus/>
                                            <ci>V</ci>
                                            <ci>E_K</ci>
                                        </apply>
                                        <apply>
                                            <times/>
                                            <cn cellml:units="dimensionless">8</cn>
                                            <ci>Mg_i</ci>
                                        </apply>
                                    </apply>
                                </apply>
                            </apply>
                        </apply>
                    </apply>
                </apply>
            </apply>
            <apply>
                <eq/>
                <ci>beta_K1</ci>
                <apply>
                    <divide/>
                    <apply>
                        <times/>
                        <ci>SPM_i</ci>
                        <cn cellml:units="per_millisecond">280</cn>
                        <apply>
                            <exp/>
                            <apply>
                                <times/>
                                <cn cellml:units="per_millivolt">0.15</cn>
                                <apply>
                                    <plus/>
                                    <apply>
                                        <minus/>
                                        <ci>V</ci>
                                        <ci>E_K</ci>
                                    </apply>
                                    <apply>
                                        <times/>
                                        <cn cellml:units="dimensionless">8</cn>
                                        <ci>Mg_i</ci>
                                    </apply>
                                </apply>
                            </apply>
                        </apply>
                    </apply>
                    <apply>
                        <plus/>
                        <cn cellml:units="dimensionless">1</cn>
                        <apply>
                            <times/>
                            <cn cellml:units="dimensionless">0.01</cn>
                            <apply>
                                <exp/>
                                <apply>
                                    <times/>
                                    <cn cellml:units="per_millivolt">0.13</cn>
                                    <apply>
                                        <plus/>
                                        <apply>
                                            <minus/>
                                            <ci>V</ci>
                                            <ci>E_K</ci>
                                        </apply>
                                        <apply>
                                            <times/>
                                            <cn cellml:units="dimensionless">8</cn>
                                            <ci>Mg_i</ci>
                                        </apply>
                                    </apply>
                                </apply>
                            </apply>
                        </apply>
                    </apply>
                </apply>
            </apply>
            <apply>
                <eq/>
                <ci>K_dMg</ci>
                <apply>
                    <times/>
                    <cn cellml:units="dimensionless">0.45</cn>
                    <apply>
                        <exp/>
                        <apply>
                            <divide/>
                            <apply>
                                <minus/>
                                <apply>
                                    <minus/>
                                    <ci>V</ci>
                                    <ci>E_K</ci>
                                </apply>
                            </apply>
                            <cn cellml:units="dimensionless">20</cn>
                        </apply>
                    </apply>
                </apply>
            </apply>
            <apply>
                <eq/>
                <ci>f_o</ci>
                <apply>
                    <divide/>
                    <cn cellml:units="dimensionless">1</cn>
                    <apply>
                        <plus/>
                        <cn cellml:units="dimensionless">1</cn>
                        <apply>
                            <divide/>
                            <ci>Mg_i</ci>
                            <ci>K_dMg</ci>
                        </apply>
                    </apply>
                </apply>
            </apply>
            <apply>
                <eq/>
                <apply>
                    <diff/>
                    <bvar>
                        <ci>time</ci>
                    </bvar>
                    <ci>y_1</ci>
                </apply>
                <apply>
                    <minus/>
                    <apply>
                        <times/>
                        <ci>alpha_K1</ci>
                        <apply>
                            <minus/>
                            <cn cellml:units="dimensionless">1</cn>
                            <ci>y_1</ci>
                        </apply>
                    </apply>
                    <apply>
                        <times/>
                        <ci>beta_K1</ci>
                        <apply>
                            <power/>
                            <ci>f_o</ci>
                            <cn cellml:units="dimensionless">3</cn>
                        </apply>
                        <ci>y_1</ci>
                    </apply>
                </apply>
            </apply>
        </math>
    </component>
    <component name="inward_rectifier_potassium_current_low_affinity">
        <variable name="V" public_interface="in" units="millivolt"/>
        <variable name="E_K" public_interface="in" units="millivolt"/>
        <variable name="K_dSPMl" units="millimolar"/>
        <variable name="SPM_i" public_interface="in" units="millimolar"/>
        <variable name="y_2" public_interface="out" units="dimensionless"/>
        <math xmlns="http://www.w3.org/1998/Math/MathML">
            <apply>
                <eq/>
                <ci>K_dSPMl</ci>
                <apply>
                    <times/>
                    <cn cellml:units="dimensionless">0.04</cn>
                    <apply>
                        <exp/>
                        <apply>
                            <divide/>
                            <apply>
                                <minus/>
                                <apply>
                                    <minus/>
                                    <ci>V</ci>
                                    <ci>E_K</ci>
                                </apply>
                            </apply>
                            <cn cellml:units="dimensionless">9.1</cn>
                        </apply>
                    </apply>
                </apply>
            </apply>
            <apply>
                <eq/>
                <ci>y_2</ci>
                <apply>
                    <divide/>
                    <cn cellml:units="dimensionless">1</cn>
                    <apply>
                        <plus/>
                        <cn cellml:units="dimensionless">1</cn>
                        <apply>
                            <divide/>
                            <ci>SPM_i</ci>
                            <ci>K_dSPMl</ci>
                        </apply>
                    </apply>
                </apply>
            </apply>
        </math>
    </component>
    <component name="potassium_dynamics">
        <variable initial_value="138.290673232421" name="K_i" public_interface="out" units="millimolar"/>
        <variable initial_value="4" name="K_o" public_interface="out" units="millimolar"/>
        <variable name="time" public_interface="in" units="millisecond"/>
        <variable name="F" public_interface="in" units="coulomb_per_millimole"/>
        <variable name="Cm" public_interface="in" units="microF"/>
        <variable name="V_c" public_interface="in" units="micrometre3"/>
        <variable name="i_K1" public_interface="in" units="picoA_per_picoF"/>
        <math xmlns="http://www.w3.org/1998/Math/MathML">
            <apply>
                <eq/>
                <apply>
                    <diff/>
                    <bvar>
                        <ci>time</ci>
                    </bvar>
                    <ci>K_i</ci>
                </apply>
                <apply>
                    <divide/>
                    <apply>
                        <times/>
                        <apply>
                            <minus/>
                            <ci>i_K1</ci>
                        </apply>
                        <ci>Cm</ci>
                    </apply>
                    <apply>
                        <times/>
                        <ci>V_c</ci>
                        <ci>F</ci>
                    </apply>
                </apply>
            </apply>
        </math>
    </component>
    <group>
        <relationship_ref relationship="containment"/>
        <component_ref component="membrane">
            <component_ref component="inward_rectifier_potassium_current">
                <component_ref component="inward_rectifier_potassium_current_high_affinity"/>
                <component_ref component="inward_rectifier_potassium_current_low_affinity"/>
            </component_ref>
            <component_ref component="potassium_dynamics"/>
            <component_ref component="reversal_potentials"/>
        </component_ref>
    </group>
    <group>
        <relationship_ref relationship="encapsulation"/>
        <component_ref component="inward_rectifier_potassium_current">
            <component_ref component="inward_rectifier_potassium_current_high_affinity"/>
            <component_ref component="inward_rectifier_potassium_current_low_affinity"/>
        </component_ref>
    </group>
    <connection>
        <map_components component_1="membrane" component_2="environment"/>
        <map_variables variable_1="time" variable_2="time"/>
    </connection>
    <connection>
        <map_components component_1="reversal_potentials" component_2="environment"/>
        <map_variables variable_1="time" variable_2="time"/>
    </connection>
    <connection>
        <map_components component_1="inward_rectifier_potassium_current" component_2="environment"/>
        <map_variables variable_1="time" variable_2="time"/>
    </connection>
    <connection>
        <map_components component_1="potassium_dynamics" component_2="environment"/>
        <map_variables variable_1="time" variable_2="time"/>
    </connection>
    <connection>
        <map_components component_1="membrane" component_2="reversal_potentials"/>
        <map_variables variable_1="R" variable_2="R"/>
        <map_variables variable_1="T" variable_2="T"/>
        <map_variables variable_1="F" variable_2="F"/>
    </connection>
    <connection>
        <map_components component_1="membrane" component_2="inward_rectifier_potassium_current"/>
        <map_variables variable_1="V" variable_2="V"/>
        <map_variables variable_1="i_K1" variable_2="i_K1"/>
    </connection>
    <connection>
        <map_components component_1="membrane" component_2="potassium_dynamics"/>
        <map_variables variable_1="F" variable_2="F"/>
        <map_variables variable_1="V_c" variable_2="V_c"/>
        <map_variables variable_1="Cm" variable_2="Cm"/>
    </connection>
    <connection>
        <map_components component_1="reversal_potentials" component_2="inward_rectifier_potassium_current"/>
        <map_variables variable_1="E_K" variable_2="E_K"/>
    </connection>
    <connection>
        <map_components component_1="reversal_potentials" component_2="potassium_dynamics"/>
        <map_variables variable_1="K_o" variable_2="K_o"/>
        <map_variables variable_1="K_i" variable_2="K_i"/>
    </connection>
    <connection>
        <map_components component_1="inward_rectifier_potassium_current" component_2="potassium_dynamics"/>
        <map_variables variable_1="i_K1" variable_2="i_K1"/>
    </connection>
    <connection>
        <map_components component_1="inward_rectifier_potassium_current" component_2="inward_rectifier_potassium_current_high_affinity"/>
        <map_variables variable_1="f_o" variable_2="f_o"/>
        <map_variables variable_1="y_1" variable_2="y_1"/>
        <map_variables variable_1="time" variable_2="time"/>
        <map_variables variable_1="E_K" variable_2="E_K"/>
        <map_variables variable_1="V" variable_2="V"/>
    </connection>
    <connection>
        <map_components component_1="inward_rectifier_potassium_current" component_2="inward_rectifier_potassium_current_low_affinity"/>
        <map_variables variable_1="y_2" variable_2="y_2"/>
        <map_variables variable_1="E_K" variable_2="E_K"/>
        <map_variables variable_1="V" variable_2="V"/>
    </connection>
    <connection>
        <map_components component_1="inward_rectifier_potassium_current_high_affinity" component_2="inward_rectifier_potassium_current_low_affinity"/>
        <map_variables variable_1="SPM_i" variable_2="SPM_i"/>
    </connection>
</model>
